# Supplementary material for: Masticatory index for patients wearing dental prosthesis as alternative to conventional masticatory ability measures
Source: PLoS One. 2022 Jan 26;17(1):e0263048. doi: 10.1371/journal.pone.0263048 (PMC8791480; doi:10.1371/journal.pone.0263048)
Supplement: S1 Data — (XLSX) [file pone.0263048.s003.xlsx]

## Sheet: Sheet1
Number	Sex	Age	Quality	NT_POP	Porridge	Omelette	BoiledCabbage	Banana	Rice	BoiledEgg	Noodle	MincePork	Orange	FriedChicken	StickyRice	MorningGlory	StirFriedKale	SesameChilliSeed	DriedShrimp	Guava	CrispyPork	WaterMimosa	RiceCake	Kalamare	FoodScore	OIDP impact	Eat impact	Peanut particle size	Porridge2	Omelette2	BoiledCabbage2	Banana2	Rice2	BoiledEgg2	Noodle2	MincePork2	Orange2	FriedChicken2	StickyRice2	MorningGlory2	StirFriedKale2	SesameChilliSeed2	DriedShrimp2	Guava2	CrispyPork2	WaterMimosa2	RiceCake2	Kalamare2
	0=Male, 1=Female	0=<60 1=60-69 2=≥70	0=FPD 1=Accept RPD 2=Unaccept RPD 3=Accept CD 4=Unaccept CD	0=≥20NT, ≥4POP 1=≥20NT, <4POP 2=<20NT	2=can chew well 1=can chew but with difficulty 0=cannot chew at all .=had never eaten or could not remember																				(%)	0=no impact 1=have impact	0=no impact 1=have impact	(mm)	2=can chew well 1=can chew but with difficulty 0=cannot chew at all .=had never eaten or could not remember
1	0	0	0	0	2	2	2	2	2	2	2	2	2	2	2	1	2	2	2	2	2	2	2	2	97.5954	15	1	1.7511
2	0	0	0	0	2	2	2	2	2	2	2	2	2	2	2	2	2	2	2	2	2	2	2	2	100	0	0	1.3772
3	1	0	0	0	2	2	2	2	2	2	2	2	2	2	2	2	2	2	2	2	2	2	2	2	100	0	0	1.0834
4	0	1	0	0	2	2	2	2	2	2	2	2	2	2	2	2	2	2	2	2	2	2	2	2	100	0	0	1.8775
5	1	2	2	2	2	2	2	2	2	2	2	2	1	.	.	1	1	1	1	1	.	1	1	1	66.0572	21	1	2.3288
6	0	2	2	2	2	2	2	2	2	2	2	2	2	1	2	1	1	1	1	1	1	.	1	.	70.8665	3	1	3.9321
7	1	1	1	1	2	2	2	2	2	2	2	2	2	2	1	2	2	2	2	1	2	1	1	0	81.9157	0	0	1.5152
8	0	2	2	2	2	2	2	2	2	2	2	2	2	2	2	2	2	1	1	2	1	2	1	1	84.6383	6	1	1.8339
9	1	0	1	0	2	2	2	2	2	2	2	2	2	2	2	2	2	2	2	2	2	2	2	2	100	15	1	1.6168
10	1	2	2	0	2	2	2	2	2	2	2	2	2	2	.	2	2	.	1	2	2	2	1	.	91.8919	0	0	3.7299
11	1	1	2	0	2	2	2	2	2	2	2	2	2	2	2	2	2	0	2	2	2	2	.	2	94.2369	21	1	2.0712
12	0	2	2	0	2	2	2	2	2	2	2	2	2	1	2	2	1	2	1	2	1	1	1	1	79.0342	10	1	1.8016
13	1	2	1	1	2	2	2	2	2	2	2	2	2	2	2	2	2	2	2	2	2	2	1	1	93.601	0	0	2.3256
14	1	2	2	0	2	2	2	2	2	2	2	2	1	2	2	1	1	2	2	1	2	.	.	.	89.4277	10	1	3.3152
15	0	1	1	0	2	2	2	2	2	2	2	2	1	2	1	1	2	.	1	.	1	1	.	.	74.225	0	0	1.5846
16	1	0	1	1	2	2	2	2	2	2	2	2	2	2	1	1	2	1	1	1	1	1	1	1	73.748	15	1	2.4597
17	1	1	2	0	2	2	2	2	2	2	2	2	2	1	2	2	2	2	2	2	1	2	2	2	94.3959	15	1	1.7508
18	1	2	1	1	2	2	2	2	2	2	2	2	2	2	1	2	2	0	2	1	2	2	.	.	88.9507	5	1	2.0051
19	0	1	1	0	2	2	2	2	2	2	2	2	2	2	2	2	2	2	1	1	1	2	2		89.9709	0	0	1.6382
20	1	0	1	2	2	2	2	2	2	2	2	2	2	2	2	2	2	2	1	1	1	2	1	1	84.6383	1	1	2.189
21	0	0	1	1	2	2	2	2	2	2	2	2	2	1	2	2	2	1	1	1	0	1	2		76.1526	0	0	2.917
22	1	1	2	0	2	2	2	2	2	2	2	2	1	2	1	1	1	2	1	1	1	1	1	1	71.3434	30	1	2.5912
23	1	2	2	2	2	2	2	2	2	2	2	2	1	1	0	1	0	1	.	0	1	0	1	1	52.7689	100	1	2.8015
24	1	1	2	2	2	2	2	2	2	2	2	2	1	2	1	2	2	1	1	1	1	1	1	1	73.748	15	1	1.8872
25	1	1	1	1	2	2	2	2	2	2	2	1	2	1	0	2	1	1	1	1	1	1	0	0	60.0358	15	1	2.4192
26	1	2	2	2	2	2	2	2	2	2	1	2	1	1	1	1	1	0	1	1	1	0	1	1	57.9491	15	1	2.1943
27	0	2	2	2	2	2	2	2	2	2	2	2	2	2	2	2	1	2	1	1	1	1	2	2	84.9563	6	1	2.4741
28	1	2	2	2	2	2	2	2	2	2	1	2	1	1	1	1	1	1	1	1	.	1	1	1	64.0302	9	1	2.7022
29	1	0	1	0	2	2	2	2	2	2	2	2	2	2	2	2	2	2	2	2	2	1	2	2	100	0	0	0.8777
30	1	2	2	2	2	2	2	2	2	2	2	2	2	1	2	1	1	2	0	1	0	0	2	1	67.6669	0	0	1.5089
31	1	1	1	2	2	2	2	2	2	2	2	2	2	2	2	1	1	2	1	2	1	1	1	1	79.0342	0	0	2.0031	2	2	2	2	2	2	2	2	2	2	2	1	1	1	1	2	1	1	1	1
32	0	0	3	2	2	2	2	2	2	2	2	2	2	2	1	1	1	1	.	2	2		1	1	78.9746	0	0	1.7169	2	2	2	2	2	2	2	2	2	2	1	1	2	1	.	2	2	.	1	1
33	0	2	3	2	2	2	2	2	2	2	2	2	2	2	2	1	1	2	.	2	.	0	2	2	85.2213	0	0	1.9589	2	2	2	2	2	2	2	2	2	2	2	1	1	2	.	1	.	1	2	2
34	1	2	3	2	2	2	2	2	2	2	2	2	1	1	1	1	1	1	0	0	1	0	0	0	50.6955	0	0	2.83
35	0	1	3	2	2	2	2	2	2	2	2	2	2	2	2	2	2	2	2	2	2	.	2	2	100	0	0	2.6105
36	0	2	3	2	2	2	2	2	2	2	2	2	2	2	.	1	2	1	1	1	1	1	2	.	79.6171	0	0	1.896
37	0	2	3	2	2	2	2	2	2	1	1	2	2	1	2	1	1	1	.	1	1	1	1	0	63.6129	0	0	2.2438
38	1	1	3	2	2	2	2	2	2	2	2	2	2	1	1	2	2	1	1	1	1	1	1	1	73.748	0	0	3.6868
39	0	2	3	2	.	2	2	2	2	2	.	2	2	2	2	2	2	1	2	2	1	.	1	1	84.3204	30	1	3.46	2	2	2	2	2	2	2	2	2	2	2	2	2	1	2	2	1	.	1	1
40	1	2	4	2	2	2	2	2	2	2	2	2	2	2	2	1	1	0	1	1	2	1	1	1	73.589	10	1	3.6	2	2	2	2	2	2	2	2	2	2	2	1	1	0	1	1	2	1	1	1
41	0	2	3	2	2	2	2	2	2	2	2	1	1	0	1	0	0	1	0	0	0	0	0	0	37.7782	35	1	4.11
42	0	2	4	2	2	2	1	1	1	1	2	2	1	1	1	1	1	1	.	0	1	1	0	0	47.7875	66	1	2.3693
43	0	1	3	2	2	2	2	2	2	2	2	2	2	1	1	1	1	0	0	0	1	0	0	0	50.2186	30	1	2.4591	2	2	2	2	2	2	2	2	2	2	2	1	0	0	0	0	.	0	0	0
44	0	1	4	2	2	2	2	2	2	2	2	2	1	1	1	1	1	0	1	1	0	1	0	0	53.5771	80	1	2.4455
45	1	2	4	2	2	2	2	2	2	2	2	2	1	1	1	1	1	1	1	1	1	0			59.6582	1	1	4.4399
46	1	1	4	2	2	2	2	2	1	2	2	2	1	1	1	1	.	0	1	1	1	1	1	.	60.1881	18	1	2.5566
47	0	2	3	2	2	2	2	2	2	2	2	2	2	2	1	2	2	1	2	1	2	1	1	1	82.2337	10	1	1.698
48	0	2	4	2	2	2	2	2	2	2	2	2	2	1	1	1	1	1	0	1	1	0	1	1	62.3808	4	1	2.648
49	1	2	3	2	2	2	2	2	2	2	2	2	2	2	2	1	2	0	1	1	1	1	1	1	73.2711	10	1	2.3646
50	0	1	4	2	1	1	1	1	1	1	1	1	1	0	0	0	0	1	0	0	0	0	0	0	21.3434	80	1	5.0412
51	1	2	4	2	2	1	2	2	1	1	2	1	1	0	0	1	0	0	0	0	0	0	0	0	28.8553	16	1	5.6
52	0	2	4	2	2	2	2	2	2	2	2	2	2	1	2	0	0	2	.	0	2	0	2	2	71.0188	50	1	5.6
53	1	1	3	2	2	2	2	2	2	2	2	2	2	2	2	1	1	1	1	.	1	1	1	1	73.2711	15	1	2.284
54	0	2	4	2	2	2	2	2	1	2	1	2	0	1	1	0	0	0	0	0	0	0	0	0	32.8696	35	1	4.3519
55	0	2	4	2	2	2	2	2	2	2	2	2	2	1	2	2	1	1	0	0	1	1	0	0	61.1089	36	1	1.7283
56	1	2	4	2	2	2	2	2	2	2	2	2	2	2	1	0	0	0	1	1	0	0	1	1	56.2997	4	1	3.3964	2	2	2	2	1	2	2	2	2	2	1	0	0	0	0	0	0	0	.	.
57	1	0	4	2	2	2	2	2	2	2	2	2	1	2	2	1	1	0	1	2	1	1	1	1	70.8665	25	1	2.7937
58	0	0	4	2	2	2	2	2	2	2	2	2	2	1	1	1	1	1	1	1	1	1	2	1	71.6614	25	1	2.9506
59	0	1	4	2	2	2	2	2	2	2	2	2	2	1	2	2	2	2	1	1	1	1	1	1	79.0342	20	1	2.7894	2	2	2	2	2	2	2	2	2	2	2	2	1	2	1	1	1	1	1	1
60	1	1	4	2	2	2	2	2	2	2	2	2	2	1	1	1	0	1	1	1	1	1	1	1	65.5803	14	1	3.153	2	2	2	2	2	2	2	2	2	1	2	1	1	1	1	0	1	1	1	1
61	0	1	2	0	2	2	2	2	2	2	2	2	2	2	1	2	2	1	1	2	2	2	1	1	85.4332	0	0	1.6986
62	0	0	0	0	2	2	2	2	2	2	2	2	2	2	2	2	2	2	2	2	2	2	2	2	100	0	0	1.3361	2	2	2	2	2	2	2	2	2	2	2	2	2	2	2	2	1	1	2	2
63	1	0	0	0	2	2	2	2	2	2	2	2	2	2	2	2	2	2	2	2	1	2	2	1	93.601	10	0	1.0281	2	2	2	2	2	2	2	2	2	2	2	1	1	2	1	1	1	1	2	1
64	0	0	0	0	2	2	2	2	2	2	2	2	2	2	2	2	1	2	2	2	1	1	1	1	84.3204	0	0	1.8433
65	1	0	0	0	2	2	2	2	2	2	2	2	2	2	2	2	2	2	2	2	2	2	2	2	100	0	0	1.4519	2	2	2	2	2	2	2	2	2	2	2	2	2	2	2	2	2	2	2	2
66	1	1	0	0	2	2	2	2	2	2	2	2	2	2	2	2	2	2	2	2	2	2	2	2	100	0	0	1.5028	2	2	2	2	2	2	2	2	2	2	2	2	2	2	2	2	1	2	2	2
67	0	0	1	0	2	2	2	2	2	2	2	2	2	2	2	2	2	2	2	2	2	1	.	.	93.601	0	0	1.4674
68	1	1	0	0	2	2	2	2	2	2	2	2	2	2	2	2	2	2	2	2	2	2	2	2	100	0	0	2.1426
69	1	0	0	0	2	2	2	2	2	2	2	2	2	2	2	2	2	2	2	2	2	2	2	2	100	0	0	2.2549
70	1	2	2	0	2	2	2	2	2	2	2	2	2	2	2	2	2	1	0	2	1	1	2	2	87.8378	0	0	1.2445
71	0	0	1	0	2	2	2	2	2	2	2	2	2	2	1	2	2	.	.	2	2	2	1	1	91.1963	0	0	1.2786
72	1	1	1	0	2	2	2	2	2	2	2	2	2	2	2	1	1	2	1	1	1	1	2	2	82.5517	0	0	1.3901
73	0	0	1	0	2	2	2	2	2	2	2	2	2	2	2	2	2	1	2	2	2	2	2	2	97.1184	0	0	1.4379
74	0	0	2	2	2	2	2	2	2	2	2	2	2	2	2	2	2	1	2	1	1	1	1	1	79.4118	0	0	2.0292
75	0	2	4	2	2	2	2	2	2	2	2	2	2	1	2	2	1	1	1	1	1	1	1	0	70.0715	0	0	2.9887	2	2	2	2	2	2	2	2	2	1	1	1	1	1	1	1	0	1	1	1
76	1	1	3	2	2	2	2	2	2	2	2	1	2	1	1	1	1	1	1	1	1	1	1	1	66.4348	0	0	1.7458
77	0	2	3	2	2	2	2	2	2	2	2	2	1	1	1	0	0	1	1	0	0	0	0	0	45.0914	38	1	5.6
78	1	1	1	2	2	2	2	2	2	2	2	2	2	2	2	2	2	2	2	2	1	2	2	.	95.734	0	0	1.9554	2	2	2	2	2	2	2	2	2	2	2	2	2	2	2	2	2	2	2	.
79	1	2	1	0	2	2	2	2	2	2	2	2	2	2	2	2	2	2	2	2	2	2	2	2	100	0	0	1.7419
80	1	2	1	0	2	2	2	2	2	2	2	2	2	2	2	2	2	2	2	2	2	2	2	2	100	0	0	2.1431
81	1	1	1	1	2	2	2	2	2	2	2	2	2	2	1	2	2	2	2	2	2	2	2	2	97.5954	0	0	1.8147	2	2	2	2	2	2	2	2	2	2	2	2	2	2	2	2	2	2	2	2
82	0	1	0	0	2	2	2	2	2	2	2	2	2	2	2	2	2	2	2	2	2	2	2	.	100	0	0	1.483
83	1	0	0	0	2	2	2	2	2	2	2	2	2	2	2	2	1	2	1	2	1	1	2	2	87.8378	10	1	1.5328	2	2	2	2	2	2	2	2	2	1	2	1	2	2	2	2	1	2	2	2
84	1	2	3	2	2	2	2	2	2	2	2	2	1	1	1	0	0	1	1	1	1	0	1	1	57.5715	0	0	1.9567	2	2	2	2	2	2	2	2	1	1	1	0	0	1	1	1	1	0	1	1
85	1	1	1	2	2	2	2	2	2	2	2	2	2	2	2	2	2	2	2	2	1	1	2	2	93.601	0	0	1.6543
86	1	1	0	0	2	2	2	2	2	2	2	2	2	2	2	2	2	2	2	2	2	2	.	.	100	0	0	1.4519
87	1	0	0	0	2	2	2	2	2	2	2	2	2	2	2	2	2	2	2	2	2	2	2	2	100	0	0	1.4728
88	1	0	1	0	2	2	2	2	2	2	2	2	2	2	2	2	2	2	2	2	2	2	2	.	100	0	0	1.3662
89	1	1	2	2	2	2	2	2	2	2	1	2	2	2	1	2	2	2	1	2	1	2	1	2	83.0882	0	0	1.3863
90	1	2	1	0	2	2	2	2	2	2	2	2	2	2	2	1	1	2	1	1	2	1	2	.	84.6847	0	0	2.3617
91	1	1	3	2	2	2	2	2	2	2	2	2	2	1	2	1	1	2	0	0	1	1	1	0	64.7854	0	0	2.2497
92	1	1	0	0	2	2	2	2	2	2	2	2	2	2	2	2	2	2	2	2	2	2	2	2	100	0	0	1.2225
93	0	2	2	2	2	2	2	2	2	2	2	2	2	2	2	1	1	1	2	2	2	1	2	2	88.6328	4	1	2.4969
94	0	1	1	0	2	2	2	2	2	2	2	2	2	2	2	2	2	1	2	1	1	1	2	1	84.6383	0	0	1.8612
95	1	2	1	2	2	2	2	2	2	2	2	2	2	2	2	1	1	2	2	2	2	1	1	1	85.1153	0	0	1.9027
96	0	0	4	2	2	2	2	2	2	2	2	2	2	2	1	2	1	1	2	1	1	1	1		76.1526	10	1	3.5974
97	0	2	1	2	2	2	2	2	2	2	2	2	2	2	1	1	2	1	2	1	1	1	2		80.8956	0	0	2.0789
98	1	0	0	0	2	2	2	2	2	2	2	.	2	2	2	2	2	2	2	2	.	2	2	2	100	0	0	1.8239
99	1	1	1	0	2	2	2	2	2	2	2	2	2	2	2	1	1	1	1	1	1	0	1	0	66.872	6	1	4.0417
100	1	1	1	2	2	2	2	2	2	2	2	2	2	1	1	1	0	1	1	0	1	1	1	1	62.6987	5	1	2.7415
101	0	0	1	1	2	2	2	2	2	2	2	2	2	2	2	1	1	2	2	2	1	1	2		86.1818	0	0	1.4499
102	1	1	1	2	2	2	2	2	2	2	2	2	2	2	1	1	1	2	1	2	2	1	1	1	79.8291	0	0	1.6543
103	1	0	0	0	2	2	2	2	2	2	2	2	2	2	2	2	2	2	2	2	2	2	2	2	100	10	1	1.2866
104	1	1	1	2	2	2	2	2	2	2	2	2	2	2	2	1	1	1	2	1	1	1	1	0	72.9531	5	0	1.9311
105	1	1	0	0	2	2	2	2	2	2	2	2	2	2	2	2	2	2	2	2	2	2	2	2	100	0	0	1.9469
106	0	0	1	2	2	2	2	2	2	2	2	2	2	1	2	2	2	2	1	1	1	1	1	1	79.0342	5	1	2.2763
107	1	2	2	2	2	2	2	2	2	2	2	1	1	.	1	1	1	1	1	1	1	1	1	0	60.8307	52	1	2.7416
108	1	1	1	0	2	2	2	2	2	2	2	2	2	2	2	1	2	2	2	2	2	1	2	1	94.3959	0	0	1.8884
109	1	0	1	2	2	2	2	2	2	2	2	2	2	2	2	2	1	1	1	0	1	0	0	0	63.1955	6	0	2.6264	2	2	2	2	2	2	2	2	2	2	2	2	1	1	1	0	1	0	0	0
110	1	0	1	0	2	2	2	2	2	2	2	2	2	2	2	1	1	1	2	2	2	1	1	1	82.2337	5	0	2.173	2	2	2	2	2	2	2	2	2	2	2	1	1	1	2	2	2	1	1	1

## Sheet: Food grade for Kappa
Food types	Food item grading
	Dentist 1	Dentist 2	Dentist 3	All patients
Porridge	1	1	1	1
Omelet	2	1	2	1
Boiled cabbage	1	1	1	1
Banana	1	1	1	1
Steamed rice	1	2	1	2
Boiled egg	2	2	2	2
Noodle	2	2	2	2
Minced pork	3	2	3	2
Orange	2	3	2	3
Fried chicken	3	3	3	3
Sticky rice	4	3	4	3
Stir-fried morning glory	3	4	3	3
Stir-fried kale	5	4	4	4
Grains or seeds	4	3	3	4
Dried shrimp	4	4	4	4
Guava	4	5	5	4
Crispy pork	4	5	4	5
Rice cake	5	4	5	5
Stir-fried water mimosa	5	5	5	5
Kalamare	5	5	5	5
